# Supplementary material for: The Control of Metabolic CO2 in Public Transport as a Strategy to Reduce the Transmission of Respiratory Infectious Diseases
Source: Int J Environ Res Public Health. 2022 May 28;19(11):6605. doi: 10.3390/ijerph19116605 (PMC9180361; doi:10.3390/ijerph19116605)
Supplement: Supplementary file 1 [file ijerph-19-06605-s001.zip]

Archive with 1 entries (1 files):
- ijerph-1722322-supplementary.pdf
